# Supplementary material for: Mathematical modelling of WOX5- and CLE40-mediated columella stem cell homeostasis in Arabidopsis
Source: J Exp Bot. 2015 May 26;66(17):5375–84. doi: 10.1093/jxb/erv257 (PMC4526915; doi:10.1093/jxb/erv257)
Supplement: Supplementary Data [file supp_erv257_AllModels.txt]

%%% When sending this program, the PNG images of the roots must be included

% To run this program in Matlab:
% 1) Save this file with ".m" as the extension instead of ".txt"
%   It is easiest to save in the MATLAB folder (which is automatically
%   visible to Matlab), but anywhere will do.
% 2) Save the PNG images in the same folder.
% 3) Open Matlab. Find the "Current Folder" window (likely on left). If you
%   you did not save to the MATLAB folder, you can drag and drop the .m &
%   .png files there. Alternatively, you can navigate from "Current Folder"
%   to where you saved this file, right click on the containing folder, and
%   select "Add to path", but this needs to be redone every time you open
%   Matlab before the program can be used.
% 4) In the panel labeled "Command Window", next to the ">>", type
%   "AllModels()" (without the quotes), and press Enter. From the window
%   that pops up, you can choose which model to run, then which parameters
%   to use. The model output will display when the "Solve" button is
%   pushed, sometimes with a delay of a few seconds.

% Most tools for changing model constants are contained in the GUI. A few
% are not, and are as follows:

% To edit:               For model:     Go to lines:
% simulation end time    Single Cell    650
% simulation end time    C/W            739
% simulation end time    alternate C/W  947
% simulation end time    C/W/X          1161
% initial values         C/W            693-697
% initial values         alternate C/W  900-904


% Edited 10 April 2015, Matlab version R2015a


function AllModels() % Sets up figure and popup menu for model selection

    fig = figure('position',[500 20 1000 700]);

    h = guihandles(fig);

    h.fig = fig;

    % Set up Model Popup Menu
    h.ModelPopup = uicontrol('style','popupmenu',...
        'position',[50 600 400 40],'string',{'Single-Cell Model'...
        'C/W Multi-Cell Model (C restricts W expression)'...
        'Alternate C/W Multi-Cell Model (C restricts W mobility)'...
        'C/W/X Multi-Cell Model'});
    
    set(h.ModelPopup,'callback',{@modelpopup,fig});

    guidata(fig,h);
    
end

function modelpopup(hObject,eventdata,fig)% Executes on Model Selection

    h = guidata(fig);
    
    % Switch between models

    h.ModOpts = get(h.ModelPopup, 'String');
    h.ModEntry = get(h.ModelPopup,'Value');
    h.Model=h.ModOpts{h.ModEntry};


    switch h.Model;
      case 'Single-Cell Model'    


            %Make Other parameter panels invisible
            if isfield(h, 'P1')==1
                set(h.P1,'visible','off')
            end
            if isfield(h, 'P3')==1
                set(h.P3,'visible','off')
            end
            if isfield(h, 'P4')==1
                set(h.P4,'visible','off')
            end
            
            if isfield(h, 'P5')==1
                set(h.P5,'visible','off')
            end
            
            if isfield(h, 'P6')==1
                set(h.P6,'visible','off')
            end


            %Create Parameters Box
            h.P2 = uipanel('Title','Set Parameters','FontSize',12,...
                 'Position',[0 0 .5 .75]);


            % Fill panel
            i=20;% space reserved per line

            %Create sliders for initial WOX5 and CLE40 concentrations
            h.W0=uicontrol('Parent',h.P2,'style','slider','position',[100 470-12*i 390 20],...
            'HorizontalAlignment','left','Max',0,'Max',50);
            h.C0=uicontrol('Parent',h.P2,'style','slider','position',[100 470-13*i 390 20],...
            'HorizontalAlignment','left','Max',0,'Max',10);

            %Create text boxes for displayed description of parameters
            h.bws=uicontrol('Parent',h.P2,'style','text','position',[100 470 390 20],...
            'HorizontalAlignment','left','string',{'Bw:Max W production rate'});
            h.bcs=uicontrol('Parent',h.P2,'style','text','position',[100 470-i 390 20],...
            'HorizontalAlignment','left','string',{'Bc:Max C production rate'});
            h.kcws=uicontrol('Parent',h.P2,'style','text','position',[100 470-3*i 390 20],...
            'HorizontalAlignment','left','string',{'Kcw:C at halved W production rate'});
            h.aws=uicontrol('Parent',h.P2,'style','text','position',[100 470-5*i 390 20],...
            'HorizontalAlignment','left','string',{'Aw:W degradation rate'});
            h.acs=uicontrol('Parent',h.P2,'style','text','position',[100 470-6*i 390 20],...
            'HorizontalAlignment','left','string',{'Ac:C degradation rate'});
            h.ns=uicontrol('Parent',h.P2,'style','text','position',[100 470-7*i 390 20],...
            'HorizontalAlignment','left','string',{'n:steepness of CC to CSC curve'});
            h.ms=uicontrol('Parent',h.P2,'style','text','position',[100 470-8*i 390 20],...
            'HorizontalAlignment','left','string',{'m:steepness of CSC to QC curve'});
            h.Was=uicontrol('Parent',h.P2,'style','text','position',[100 470-9*i 390 20],...
            'HorizontalAlignment','left','string',{'Wa:W cutoff between CC and CSC'});
            h.Wbs=uicontrol('Parent',h.P2,'style','text','position',[100 470-10*i 390 20],...
            'HorizontalAlignment','left','string',{'Wb:W cuttoff between CSC and QC'});
            h.W0s=uicontrol('Parent',h.P2,'style','text','position',[5 467-12*i 80 20],...
            'HorizontalAlignment','left','string',{'Initial W'});
            h.C0s=uicontrol('Parent',h.P2,'style','text','position',[5 467-13*i 80 20],...
            'HorizontalAlignment','left','string',{'Initial C'});

            %Create editable text boxes for user input of parameter values
            h.bw=uicontrol('Parent',h.P2,'style','edit','position',[5 473 80 20],...
                'HorizontalAlignment','left','string',{'13'});
            h.bc=uicontrol('Parent',h.P2,'style','edit','position',[5 473-i 80 20],...
                'HorizontalAlignment','left','string',{'3'});
            h.kcw=uicontrol('Parent',h.P2,'style','edit','position',[5 473-3*i 80 20],...
                'HorizontalAlignment','left','string',{'2'});
            h.aw=uicontrol('Parent',h.P2,'style','edit','position',[5 473-5*i 80 20],...
                'HorizontalAlignment','left','string',{'1'});
            h.ac=uicontrol('Parent',h.P2,'style','edit','position',[5 473-6*i 80 20],...
                'HorizontalAlignment','left','string',{'1'});
            h.n=uicontrol('Parent',h.P2,'style','edit','position',[5 473-7*i 80 20],...
                'HorizontalAlignment','left','string',{'10'});
            h.m=uicontrol('Parent',h.P2,'style','edit','position',[5 473-8*i 80 20],...
                'HorizontalAlignment','left','string',{'10'});
            h.Wa=uicontrol('Parent',h.P2,'style','edit','position',[5 473-9*i 80 20],...
                'HorizontalAlignment','left','string',{'2'});
            h.Wb=uicontrol('Parent',h.P2,'style','edit','position',[5 473-10*i 80 20],...
                'HorizontalAlignment','left','string',{'6'});


            % Create Solve Button
            h.SolveButton2 = uicontrol('Parent',h.P2,'style','pushbutton',...
                'position',[350 300 100 40],'string','Solve!');

            set(h.SolveButton2,'callback',{@solvebutton2,fig})

        case 'C/W Multi-Cell Model (C restricts W expression)'

            
            %Make Other parameter panels invisible
            if isfield(h, 'P1')==1
                set(h.P1,'visible','off')
            end
            if isfield(h, 'P2')==1
                set(h.P2,'visible','off')
            end
            if isfield(h, 'P4')==1
                set(h.P4,'visible','off')
            end
            if isfield(h, 'P5')==1
                set(h.P5,'visible','off')
            end
            if isfield(h, 'P6')==1
                set(h.P6,'visible','off')
            end
            
            %Create Box for parameters  for model 3
            h.P3 = uipanel('Title','Set Parameters','FontSize',12,...
                     'Position',[0 0 .5 .75]);

            i=20;

            m = 5;

            %Create text boxes for displayed description of parameters
            h.bws=uicontrol('Parent',h.P3,'style','text','position',[100 470-i 390 20],...
            'HorizontalAlignment','left','string',{'Bw:Max W production rate'});
            h.bcs=uicontrol('Parent',h.P3,'style','text','position',[100 470-2*i 390 20],...
            'HorizontalAlignment','left','string',{'Bc:Max C production rate'});
            h.kcws=uicontrol('Parent',h.P3,'style','text','position',[100 470-3*i 390 20],...
            'HorizontalAlignment','left','string',{'Kcw:C at halved W production rate'});
            h.Was=uicontrol('Parent',h.P3,'style','text','position',[100 470-4*i 390 20],...
            'HorizontalAlignment','left','string',{'Wa:W at differentiation cut-off'});
            h.aws=uicontrol('Parent',h.P3,'style','text','position',[100 470-5*i 390 20],...
            'HorizontalAlignment','left','string',{'Aw:W degradation rate'});
            h.acs=uicontrol('Parent',h.P3,'style','text','position',[100 470-6*i 390 20],...
            'HorizontalAlignment','left','string',{'Ac:C degradation rate'});
            h.ns=uicontrol('Parent',h.P3,'style','text','position',[100 470-7*i 390 20],...
            'HorizontalAlignment','left','string',{'n:steepness of CC to CSC curve'});
            
            h.grphs=uicontrol('Parent',h.P3,'style','text','position',[330 470-2*i 100 20],...
            'HorizontalAlignment','left','string',{'Graph over time'});
            h.wox5miss=uicontrol('Parent',h.P3,'style','text','position',[330 470-3*i 140 20],...
            'HorizontalAlignment','left','string',{'Produce W everywhere'});
            h.CLE40ps=uicontrol('Parent',h.P3,'style','text','position',[330 470-4*i 150 20],...
            'HorizontalAlignment','left','string',{'Flood root with C'});
            h.CLE40ps2=uicontrol('Parent',h.P3,'style','text','position',[330 470-5*i 155 20],...
            'HorizontalAlignment','left','string',{'(Bc determines concentration.)'});
        
        
            %Create editable text boxes for user input of parameter values
            h.bw=uicontrol('Parent',h.P3,'style','edit','position',[5 473-i 80 20],...
            'HorizontalAlignment','left','string',{'34'});
            h.bc=uicontrol('Parent',h.P3,'style','edit','position',[5 473-2*i 80 20],...
            'HorizontalAlignment','left','string',{'30'});
            h.kcw=uicontrol('Parent',h.P3,'style','edit','position',[5 473-3*i 80 20],...
            'HorizontalAlignment','left','string',{'2'});
            h.Wa=uicontrol('Parent',h.P3,'style','edit','position',[5 473-4*i 80 20],...
            'HorizontalAlignment','left','string',{'1'});
            h.aw=uicontrol('Parent',h.P3,'style','edit','position',[5 473-5*i 80 20],...
            'HorizontalAlignment','left','string',{'2'});
            h.ac=uicontrol('Parent',h.P3,'style','edit','position',[5 473-6*i 80 20],...
            'HorizontalAlignment','left','string',{'2'});
            h.n=uicontrol('Parent',h.P3,'style','edit','position',[5 473-7*i 80 20],...
            'HorizontalAlignment','left','string',{'2'});
                        
            h.grph=uicontrol('Parent',h.P3,'style','checkbox','position',[310 473-2*i 20 20]);
            h.wox5mis=uicontrol('Parent',h.P3,'style','checkbox','position',[310 473-3*i 20 20]);
            h.CLE40p=uicontrol('Parent',h.P3,'style','checkbox','position',[310 473-4*i 20 20]);

            % generate Diffusion constant edits for each cell and their text
            % descriptions

            h.DIFFCONST=cell(2*m-2,1);

                h.Ds1 = uicontrol('Parent',h.P3,'style','text','position',[100 470-i*1-8*i 390 20],...
                'HorizontalAlignment','left','string','WOX5 mobility constant between QC and D1');    

                h.Ds2 = uicontrol('Parent',h.P3,'style','text','position',[100 470-i*2-8*i 390 20],...
                'HorizontalAlignment','left','string','WOX5 mobility constant between D1 and D2'); 

                h.Ds3 = uicontrol('Parent',h.P3,'style','text','position',[100 470-i*3-8*i 390 20],...
                'HorizontalAlignment','left','string','WOX5 mobility constant between D2 and D3'); 

                h.Ds4 = uicontrol('Parent',h.P3,'style','text','position',[100 470-i*4-8*i 390 20],...
                'HorizontalAlignment','left','string','WOX5 mobility constant between D3 and D4'); 

                h.Ds5 = uicontrol('Parent',h.P3,'style','text','position',[100 470-i*(m+1)-8*i 390 20],...
                'HorizontalAlignment','left','string','CLE40 mobility constant between QC and D1');    

                h.Ds6 = uicontrol('Parent',h.P3,'style','text','position',[100 470-i*(m+2)-8*i 390 20],...
                'HorizontalAlignment','left','string','CLE40 mobility constant between D1 and D2'); 

                h.Ds7 = uicontrol('Parent',h.P3,'style','text','position',[100 470-i*(m+3)-8*i 390 20],...
                'HorizontalAlignment','left','string','CLE40 mobility constant between D2 and D3'); 

                h.Ds8 = uicontrol('Parent',h.P3,'style','text','position',[100 470-i*(m+4)-8*i 390 20],...
                'HorizontalAlignment','left','string','CLE40 mobility constant between D3 and D4'); 


            for j=1:m-1            

                %editable text boxes
                h.DIFFCONST{j,1}=uicontrol('Parent',h.P3,'style','edit','position',[5 473-i*j-8*i 80 20],...
                'HorizontalAlignment','left','string',{'1.2'});

                h.DIFFCONST{m+j-1,1}=uicontrol('Parent',h.P3,'style','edit','position',[5 473-i*(m+j)-8*i 80 20],...
                'HorizontalAlignment','left','string',{'1'});

            end


            % Create Solve Button
            h.SolveButton3 = uicontrol('Parent',h.P3,'style','pushbutton',...
            'position',[350 473-9*i 100 40],'string','Solve!');

            set(h.SolveButton3,'callback',{@solvebutton3,fig})


        
        
        case 'Alternate C/W Multi-Cell Model (C restricts W mobility)'

            %Make Other parameter panels invisible
            if isfield(h, 'P1')==1
                set(h.P1,'visible','off')
            end

            if isfield(h, 'P2')==1
                set(h.P2,'visible','off')
            end
            
            if isfield(h, 'P3')==1
                set(h.P3,'visible','off')
            end
            
            if isfield(h, 'P5')==1
                set(h.P5,'visible','off')
            end
            
            if isfield(h, 'P6')==1
                set(h.P6,'visible','off')
            end

            %Create Box for parameters  for model 3
            h.P4 = uipanel('Title','Set Parameters','FontSize',12,...
                     'Position',[0 0 .5 .75]);

            i=20;

            m = 5; % number of cells used to be a variable

            %Create text boxes for displayed description of parameters
            h.bws=uicontrol('Parent',h.P4,'style','text','position',[100 470-i 390 20],...
            'HorizontalAlignment','left','string',{'Bw:Max W production rate'});
            h.bcs=uicontrol('Parent',h.P4,'style','text','position',[100 470-2*i 390 20],...
            'HorizontalAlignment','left','string',{'Bc:Max C production rate'});
            h.kcws=uicontrol('Parent',h.P4,'style','text','position',[100 470-3*i 390 20],...
            'HorizontalAlignment','left','string',{'Kcw:C at halved W mobility'});
            h.Was=uicontrol('Parent',h.P4,'style','text','position',[100 470-4*i 390 20],...
            'HorizontalAlignment','left','string',{'Wa:W at differentiation cut-off'});
            h.aws=uicontrol('Parent',h.P4,'style','text','position',[100 470-5*i 390 20],...
            'HorizontalAlignment','left','string',{'Aw:W degradation rate'});
            h.acs=uicontrol('Parent',h.P4,'style','text','position',[100 470-6*i 390 20],...
            'HorizontalAlignment','left','string',{'Ac:C degradation rate'});
            h.ns=uicontrol('Parent',h.P4,'style','text','position',[100 470-7*i 390 20],...
            'HorizontalAlignment','left','string',{'n:steepness of CC to CSC curve'});
        
            h.grphs=uicontrol('Parent',h.P4,'style','text','position',[330 470-2*i 100 20],...
            'HorizontalAlignment','left','string',{'Graph over time'});
            h.wox5miss=uicontrol('Parent',h.P4,'style','text','position',[330 470-3*i 140 20],...
            'HorizontalAlignment','left','string',{'Produce W everywhere'});
            h.CLE40ps=uicontrol('Parent',h.P4,'style','text','position',[330 470-4*i 150 20],...
            'HorizontalAlignment','left','string',{'Flood root with C'}); 
            h.CLE40ps2=uicontrol('Parent',h.P4,'style','text','position',[330 470-5*i 155 20],...
            'HorizontalAlignment','left','string',{'(Bc determines concentration.)'});
        
            %Create editable text boxes for user input of parameter values
            h.bw=uicontrol('Parent',h.P4,'style','edit','position',[5 473-i 80 20],...
            'HorizontalAlignment','left','string',{'150'});
            h.bc=uicontrol('Parent',h.P4,'style','edit','position',[5 473-2*i 80 20],...
            'HorizontalAlignment','left','string',{'75'});
            h.kcw=uicontrol('Parent',h.P4,'style','edit','position',[5 473-3*i 80 20],...
            'HorizontalAlignment','left','string',{'2'});
            h.Wa=uicontrol('Parent',h.P4,'style','edit','position',[5 473-4*i 80 20],...
            'HorizontalAlignment','left','string',{'1'});
            h.aw=uicontrol('Parent',h.P4,'style','edit','position',[5 473-5*i 80 20],...
            'HorizontalAlignment','left','string',{'2'});
            h.ac=uicontrol('Parent',h.P4,'style','edit','position',[5 473-6*i 80 20],...
            'HorizontalAlignment','left','string',{'2'});
            h.n=uicontrol('Parent',h.P4,'style','edit','position',[5 473-7*i 80 20],...
            'HorizontalAlignment','left','string',{'2'});
            
            h.grph=uicontrol('Parent',h.P4,'style','checkbox','position',[310 473-2*i 20 20]);
            h.wox5mis=uicontrol('Parent',h.P4,'style','checkbox','position',[310 473-3*i 20 20]);
            h.CLE40p=uicontrol('Parent',h.P4,'style','checkbox','position',[310 473-4*i 20 20]);

            % generate Diffusion constant edits for each cell and their text
            % descriptions

            h.DIFFCONST=cell(2*m-2,1);

                h.Ds1 = uicontrol('Parent',h.P4,'style','text','position',[100 470-i*1-8*i 390 20],...
                'HorizontalAlignment','left','string','WOX5 mobility constant between QC and D1');    

                h.Ds2 = uicontrol('Parent',h.P4,'style','text','position',[100 470-i*2-8*i 390 20],...
                'HorizontalAlignment','left','string','WOX5 mobility constant between D1 and D2'); 

                h.Ds3 = uicontrol('Parent',h.P4,'style','text','position',[100 470-i*3-8*i 390 20],...
                'HorizontalAlignment','left','string','WOX5 mobility constant between D2 and D3'); 

                h.Ds4 = uicontrol('Parent',h.P4,'style','text','position',[100 470-i*4-8*i 390 20],...
                'HorizontalAlignment','left','string','WOX5 mobility constant between D3 and D4'); 

                h.Ds5 = uicontrol('Parent',h.P4,'style','text','position',[100 470-i*(m+1)-8*i 390 20],...
                'HorizontalAlignment','left','string','CLE40 mobility constant between QC and D1');    

                h.Ds6 = uicontrol('Parent',h.P4,'style','text','position',[100 470-i*(m+2)-8*i 390 20],...
                'HorizontalAlignment','left','string','CLE40 mobility constant between D1 and D2'); 

                h.Ds7 = uicontrol('Parent',h.P4,'style','text','position',[100 470-i*(m+3)-8*i 390 20],...
                'HorizontalAlignment','left','string','CLE40 mobility constant between D2 and D3'); 

                h.Ds8 = uicontrol('Parent',h.P4,'style','text','position',[100 470-i*(m+4)-8*i 390 20],...
                'HorizontalAlignment','left','string','CLE40 mobility constant between D3 and D4'); 


            for j=1:m-1            

                %editable text boxes
                h.DIFFCONST{j,1}=uicontrol('Parent',h.P4,'style','edit','position',[5 473-i*j-8*i 80 20],...
                'HorizontalAlignment','left','string',{'1'});

                h.DIFFCONST{m+j-1,1}=uicontrol('Parent',h.P4,'style','edit','position',[5 473-i*(m+j)-8*i 80 20],...
                'HorizontalAlignment','left','string',{'1'});

            end


            % Create Solve Button
            h.SolveButton4 = uicontrol('Parent',h.P4,'style','pushbutton',...
            'position',[350 473-9*i 100 40],'string','Solve!');

            set(h.SolveButton4,'callback',{@solvebutton4,fig})


        
        case 'C/W/X Multi-Cell Model'

            %Make Other parameter panels invisible
            if isfield(h, 'P1')==1
                set(h.P1,'visible','off')
            end

            if isfield(h, 'P2')==1
                set(h.P2,'visible','off')
            end
            
            if isfield(h, 'P3')==1
                set(h.P3,'visible','off')
            end
            
            if isfield(h, 'P4')==1
                set(h.P4,'visible','off')
            end
            
            if isfield(h, 'P5')==1
                set(h.P5,'visible','off')
            end
            %Create Box for parameters
            h.P6 = uipanel('Title','Set Parameters','FontSize',12,...
                     'Position',[0 0 .5 .75]);

            i=20;

            m = 5;% number of cells, used to be a variable

            % Model Inputs
            %Create text boxes for displayed description of parameters
            h.bws=uicontrol('Parent',h.P6,'style','text','position',[100 470-i 390 20],...
            'HorizontalAlignment','left','string',{'Bw:Max W production rate'});
            h.bcs=uicontrol('Parent',h.P6,'style','text','position',[100 470-2*i 390 20],...
            'HorizontalAlignment','left','string',{'Bc:Max C production rate'});
            h.bxs=uicontrol('Parent',h.P6,'style','text','position',[100 470-3*i 390 20],...
            'HorizontalAlignment','left','string',{'Bx:Max X production rate'});
            h.kcws=uicontrol('Parent',h.P6,'style','text','position',[100 470-4*i 390 20],...
            'HorizontalAlignment','left','string',{'Kcw:C at halved W production'});
            h.kcxs=uicontrol('Parent',h.P6,'style','text','position',[100 470-5*i 390 20],...
            'HorizontalAlignment','left','string',{'Kcx:C at halved X production'});
            h.Was=uicontrol('Parent',h.P6,'style','text','position',[100 470-6*i 390 20],...
            'HorizontalAlignment','left','string',{'Sa:W+X at differentiation cut-off'});
            h.aws=uicontrol('Parent',h.P6,'style','text','position',[100 470-7*i 390 20],...
            'HorizontalAlignment','left','string',{'Aw:W degradation rate'});
            h.acs=uicontrol('Parent',h.P6,'style','text','position',[100 470-8*i 390 20],...
            'HorizontalAlignment','left','string',{'Ac:C degradation rate'});
            h.axs=uicontrol('Parent',h.P6,'style','text','position',[100 470-9*i 390 20],...
            'HorizontalAlignment','left','string',{'Ax:X degradation rate'});
            h.axs=uicontrol('Parent',h.P6,'style','text','position',[100 470-10*i 390 20],...
            'HorizontalAlignment','left','string',{'n:Steepness of CC to CSC curve'});
        
            h.Dws = uicontrol('Parent',h.P6,'style','text','position',[100 470-12*i 120 20],...
            'HorizontalAlignment','left','string','Dw:W mobility constant');
            h.Dcs = uicontrol('Parent',h.P6,'style','text','position',[100 470-13*i 120 20],...
            'HorizontalAlignment','left','string','Dc:C mobility constant');
            h.Dxs = uicontrol('Parent',h.P6,'style','text','position',[100 470-14*i 120 20],...
            'HorizontalAlignment','left','string','Dx:X mobility constant');
            h.W0s = uicontrol('Parent',h.P6,'style','text','position',[100 470-16*i 390 20],...
            'HorizontalAlignment','left','string','Initial W');
            h.C0s = uicontrol('Parent',h.P6,'style','text','position',[100 470-17*i 390 20],...
            'HorizontalAlignment','left','string','Initial C');
            h.X0s = uicontrol('Parent',h.P6,'style','text','position',[100 470-18*i 390 20],...
            'HorizontalAlignment','left','string','Initial X');
        
            h.grphs=uicontrol('Parent',h.P6,'style','text','position',[330 470-2*i 100 20],...
            'HorizontalAlignment','left','string',{'Graph over time'});
            h.wox5miss=uicontrol('Parent',h.P6,'style','text','position',[330 470-3*i 140 20],...
            'HorizontalAlignment','left','string',{'Produce W everywhere'});
            h.Xmiss=uicontrol('Parent',h.P6,'style','text','position',[330 470-4*i 140 20],...
            'HorizontalAlignment','left','string',{'Produce X everywhere'});
            h.CLE40ps=uicontrol('Parent',h.P6,'style','text','position',[330 470-5*i 150 20],...
            'HorizontalAlignment','left','string',{'Flood root with C'});
            h.CLE40ps2=uicontrol('Parent',h.P6,'style','text','position',[330 470-6*i 155 20],...
            'HorizontalAlignment','left','string',{'(Bc determines concentration.)'});

            %Create editable text boxes for user input of parameter values
            h.bw=uicontrol('Parent',h.P6,'style','edit','position',[5 473-i 80 20],...
            'HorizontalAlignment','left','string',{'34'});
            h.bc=uicontrol('Parent',h.P6,'style','edit','position',[5 473-2*i 80 20],...
            'HorizontalAlignment','left','string',{'45'});
            h.bx=uicontrol('Parent',h.P6,'style','edit','position',[5 473-3*i 80 20],...
            'HorizontalAlignment','left','string',{'25'});
            h.kcw=uicontrol('Parent',h.P6,'style','edit','position',[5 473-4*i 80 20],...
            'HorizontalAlignment','left','string',{'2'});
            h.kcx=uicontrol('Parent',h.P6,'style','edit','position',[5 473-5*i 80 20],...
            'HorizontalAlignment','left','string',{'2'});
            h.Wa=uicontrol('Parent',h.P6,'style','edit','position',[5 473-6*i 80 20],...
            'HorizontalAlignment','left','string',{'1'});
            h.aw=uicontrol('Parent',h.P6,'style','edit','position',[5 473-7*i 80 20],...
            'HorizontalAlignment','left','string',{'2'});
            h.ac=uicontrol('Parent',h.P6,'style','edit','position',[5 473-8*i 80 20],...
            'HorizontalAlignment','left','string',{'2'});
            h.ax=uicontrol('Parent',h.P6,'style','edit','position',[5 473-9*i 80 20],...
            'HorizontalAlignment','left','string',{'2'});
            h.n=uicontrol('Parent',h.P6,'style','edit','position',[5 473-10*i 80 20],...
            'HorizontalAlignment','left','string',{'2'});
        
            h.Dw = uicontrol('Parent',h.P6,'style','edit','position',[5 473-12*i 80 20],...
            'HorizontalAlignment','left','string','1');
            h.Dc = uicontrol('Parent',h.P6,'style','edit','position',[5 473-13*i 80 20],...
            'HorizontalAlignment','left','string','1');
            h.Dx = uicontrol('Parent',h.P6,'style','edit','position',[5 473-14*i 80 20],...
            'HorizontalAlignment','left','string','1');
            h.W0 = uicontrol('Parent',h.P6,'style','edit','position',[5 473-16*i 80 20],...
            'HorizontalAlignment','left','string','5; 4; 3; 2; 1');
            h.C0 = uicontrol('Parent',h.P6,'style','edit','position',[5 473-17*i 80 20],...
            'HorizontalAlignment','left','string','1; 2; 3; 4; 5');
            h.X0 = uicontrol('Parent',h.P6,'style','edit','position',[5 473-18*i 80 20],...
            'HorizontalAlignment','left','string','5; 4; 3; 2; 1');

            h.grph=uicontrol('Parent',h.P6,'style','checkbox','position',[310 473-2*i 20 20]);
            h.wox5mis=uicontrol('Parent',h.P6,'style','checkbox','position',[310 473-3*i 20 20]);
            h.Xmis=uicontrol('Parent',h.P6,'style','checkbox','position',[310 473-4*i 20 20]);
            h.CLE40p=uicontrol('Parent',h.P6,'style','checkbox','position',[310 473-5*i 20 20]);


            % Create Solve Button
            h.SolveButton6 = uicontrol('Parent',h.P6,'style','pushbutton',...
            'position',[350 473-9*i 100 40],'string','Solve!');

            set(h.SolveButton6,'callback',{@solvebutton6,fig})        

        
    end

    guidata(fig,h);
        
end


function solvebutton2(hObject,eventdata,fig)% end of program.  No need to save variables in struct
    % Single-cell model
    
    h = guidata(fig);

    %Get parameter handles, solve, display results

    % Delete Irrelevant Display Axes
    if isfield(h,'results')==1
        rmfield(h,'results');
    end

    h.results = uipanel('Title','Results','FontSize',12,...
                 'Position',[.57 0 .43 1]);


    % Create Display Axes
    h.r1 = axes('Parent',h.results,'position',[.1 .55 .85 .40]);
    h.r2 = axes('Parent',h.results,'position',[.1 .05 .85 .40]);


    Tstart=0;
    Tstop=100;

    W0=get(h.W0,'Value');% initial WOX5 concentration from slider
    C0=get(h.C0,'Value');% initial CLE40 concentration from slider

    bw=str2double(get(h.bw,'String'));% parameter values from editable text boxes
    bc=str2double(get(h.bc,'String'));
    kcw=str2double(get(h.kcw,'String'));
    Wa=str2double(get(h.Wa,'String'));
    aw=str2double(get(h.aw,'String'));
    ac=str2double(get(h.ac,'String'));
    n=str2double(get(h.n,'String'));
    m=str2double(get(h.m,'String'));
    Wb=str2double(get(h.Wb,'String'));


    % Various Warning messages for dumb parameter entries from the GUI
    if ge(Wa,Wb)
        disp('WARNING: Wa should be less than Wb.')
    end
    if ge(aw,bw) & bw>0
        disp('WARNING: Bw should be greater than Aw, so that WOX5 can be produced faster than it is degraded')
    end
    if ge(ac,bc) & bc>0
        disp('WARNING: Bc should be greater than Ac, so that CLE40 can be produced faster than it is degraded')
    end    


        %Find Fixed Points

        p=zeros(1,m+n+2);% roots of this polynomial give values of W at fixed pts.
        p(1,m+n+1)=p(1,m+n+1)+aw*Wa^n*Wb^m*(bw*kcw+ac*kcw);
        p(1,n+1)=p(1,n+1)+aw*Wa^n*(bc+ac*kcw);
        p(1,m+1)=p(1,m+1)+aw*kcw*ac*Wb^m;
        p(1,1)=p(1,1)+aw*kcw*ac;
        p(1,2)=p(1,2)-bw*kcw*ac;
        p(1,n+2)=p(1,n+2)-bw*kcw*ac*Wa^n;

        
        FPW=roots(p);% find roots of polynomial
        FPW=FPW(FPW == real(FPW));%take only real roots
        FPW=FPW(ge(FPW,0));%take only positive roots
        FPC=bc*Wa^n./(ac*(FPW.^n+Wa^n));% find value of C at fixed point(s)

        
        % RHS of system   
        F = @(X) [bw*kcw*X(:,1).^m./((X(:,2)+kcw).*(X(:,1).^m+Wb^m))-aw*X(:,1) ...
            bc*Wa^n./(X(:,1).^n+Wa^n)-ac*X(:,2)];
        
        f = @(t,X) [bw*kcw*X(1)^m./((X(2)+kcw)*(X(1)^m+Wb^m))-aw*X(1); ...
            bc*Wa^n./(X(1).^n+Wa^n)-ac*X(2)];        
        
        
        

    % set min/max values for what shows up on graph
    Xmin=0;
    Xmax=1.25*max(FPW);
    if (Xmax==0)
        Xmax=10;
    end
    Ymin=0;
    Ymax=1.25*max(FPC);
    
    FixedPoints=[FPW FPC];


    %make grid points for evaluation (using min and max x and y values)
    [A,B] = meshgrid(Xmin:(Xmax-Xmin)/20:Xmax, Ymin:(Ymax-Ymin)/20:Ymax);

    X=[A(:) B(:)];% forms xy pairs which make up grid

    % finds values of derivative at grid points
    FuncVals=F(X);

    % plots vector field in first graph of GUI
    quiver(h.r1,X(:,1),X(:,2),FuncVals(:,1),FuncVals(:,2),'k') % plot flow of vector field
    axis(h.r1,[Xmin Xmax Ymin Ymax]);
    xlabel(h.r1,'WOX5 concentration');
    ylabel(h.r1,'CLE40 concentration');

    % more graphs to overlap on first graph of GUI
    hold(h.r1,'on')

    % plot initial value given by GUI
    scatter(h.r1,W0,C0,50,[0 1 0],'filled') % plot initial value

    % solve differential equation given initial value
    [t,X] = ode45(f,[0 100],[W0;C0]);
            % edit here ^ to adjust time when simulation stops

    % plot solution to differential equation on first graph of GUI
    plot(h.r1,X(:,1),X(:,2),'g')
    axis([Xmin Xmax Ymin Ymax]);

    % plot WOX5 and CLE40 values against time in 2nd graph of GUI
    plot(h.r2,t,X(:,1),'r',t,X(:,2),'c')
    legend(h.r2,'WOX5 concentration','CLE40 concentration')
    xlabel(h.r2,'time')
    axis(h.r2,[0 100 Xmin Xmax]);

    % plot fixed points
    scatter(h.r1,FPW,FPC,50,[0 0 0],'filled')

    % reset GUI graph so that it can be overwritten when program runs next
    hold(h.r1,'off')

    guidata(fig,h);

end

function solvebutton3(hObject,eventdata,fig)% last function called.  No need to save variables in struct
    % C/W Multi-cell model (CLE40 regulates WOX5 expression)
    
    h = guidata(fig);

    %Get parameter handles, solve, display results

    % Delete Irrelevant Display Axes
    if isfield(h,'results')==1
        rmfield(h,'results');
    end

    h.results = uipanel('Title','Results','FontSize',12,...
                 'Position',[.57 0 .43 1]);

    % Create Display Axes, get initial values and diffusion constants
    
    m = 5;
    
    h.graphs=cell(m);
    W0=zeros(m,1); %To make initial values in cells i=1...5 different,
                   %replace "zeros(m,1)" with "[5 4 3 2 1]'" or some
                   % other sequence of 5 numbers. They should be
                   % decreasing.
    C0=zeros(m,1);
    D=zeros(m-1,1);
    
    % get diffusion constants

    for count=1:2*m-2            
            D(count)=str2double(get(h.DIFFCONST{count,1},'String'));
    end
    
    Dw = D(1:m-1);
    Dc = D(m:2*m-2);
    
    % Take in parameters (from edit boxes) which are independent of cell number

    bw = str2double(get(h.bw,'String'));
    bc = str2double(get(h.bc,'String'));
    kcw = str2double(get(h.kcw,'String'));
    Wa = str2double(get(h.Wa,'String'));
    aw = str2double(get(h.aw,'String'));
    ac = str2double(get(h.ac,'String'));
    n = 2;
    

    CLE40p=get(h.CLE40p,'Value');% 1 if CLE40p box checked, 0 otherwise; C concentration held at level entered into max C production rate
    wox5mis=get(h.wox5mis,'Value');% same deal with box checking; WOX5 produced at max rate in every cell
    
    
    % Warnings for dumb parameter values

    if ge(aw,bw) & bw>0
        disp('WARNING: Bw should be greater than Aw, so that WOX5 can be produced faster than it is degraded')
    end
    if ge(ac,bc) & bc>0
        disp('WARNING: Bc should be greater than Ac, so that CLE40 can be produced faster than it is degraded')
    end    

    
    if CLE40p==1
        C0(:,1)=bc;% all initial values of C in each cell set to parameter bc
    end
    
    % solve differential equation given initial values
    [t,X] = ode45(@model3f,[0 100],[W0;C0]);
                   % edit here ^ to adjust time when simulation stops
        % define function so that ode45 knows what @model3f is
        function [dydt] = model3f(t,y)
            % y is a 2m x 1 matrix with WOX5 concentrations in rows 1 to m (one
            % concentration per cell) and CLE40 concentrations in rows m+1
            % to 2m (one concentration per cell)
            
            %dydt is the derivative vector, which depends on y (and t).
            
            dydt=zeros(2*m,1);
            
            % function handles for cell 1
            dydt(1,1) = bw*kcw/(y(m+1,1)+kcw)+Dw(1)*(y(2,1)-y(1,1))-aw*y(1,1);
            
            if CLE40p==1
                dydt(m+1,1) = 0;% if CLE40p is added, C is held constant
            else
                dydt(m+1,1) = Dc(1)*(y(m+2,1)-y(m+1,1))-ac*y(m+1,1);                
            end
            
            if wox5mis==0
            
                % function handles for cells 2...m-1
                for sa=2:m-1

                    dydt(sa,1) = Dw(sa)*(y(sa+1,1)-y(sa,1))+Dw(sa-1)*(y(sa-1,1)-y(sa,1))-aw*y(sa,1);
                    dydt(m+sa,1) = bc*Wa^n/((y(sa,1))^n+Wa^n)+Dc(sa)*(y(m+sa+1,1)-y(m+sa,1))+Dc(sa-1)*(y(m+sa-1,1)-y(m+sa,1))-ac*y(m+sa,1);
                end

                % function handles for cell m
                dydt(m,1) = Dw(m-1)*(y(m-1,1)-y(m,1))-aw*y(m,1);
                dydt(2*m,1) = bc*Wa^n/((y(m,1))^n+Wa^n)+Dc(m-1)*(y(2*m-1,1)-y(2*m,1))-ac*y(2*m,1);
                
            elseif wox5mis==1
                
                
                % function handles for cells 2...m-1
                for sa=2:m-1

                    dydt(sa,1) = bw + Dw(sa)*(y(sa+1,1)-y(sa,1))+Dw(sa-1)*(y(sa-1,1)-y(sa,1))-aw*y(sa,1);
                    dydt(m+sa,1) = bc*Wa^n/((y(sa,1))^n+Wa^n)+Dc(sa)*(y(m+sa+1,1)-y(m+sa,1))+Dc(sa-1)*(y(m+sa-1,1)-y(m+sa,1))-ac*y(m+sa,1);
                end

                % function handles for cell m
                dydt(m,1) = bw + Dw(m-1)*(y(m-1,1)-y(m,1))-aw*y(m,1);
                dydt(2*m,1) = bc*Wa^n/((y(m,1))^n+Wa^n)+Dc(m-1)*(y(2*m-1,1)-y(2*m,1))-ac*y(2*m,1);
            end
        end
        % Y is a matrix with Columns 1 to m with W values (cells 1 to m) and columns m+1
        % to 2m with C values (cells 1 to m). Rows indicate time index when
        % the W and C concentrations are reached (actual time is accessible from vector t)
    
    grph=get(h.grph,'Value');
    
    if grph == 0
        
        W=zeros(2*m,1);

        Xdiff=zeros(2*m,1);

        for dummy=1:2*m

            W(dummy,1)=X(length(X(:,1)),dummy);% W = values of X at last time point
            Xdiff(dummy,1)=X(length(X(:,1)),dummy)-X(length(X(:,1))-1,dummy);
                % difference between X at last two values of t (to check for
                % equilibrium)
        end


        if any(gt(abs(Xdiff),1e-3))
            disp('WARNING: Equilibrium not reached. Increase simulation end time. See instructions at start of program.')
        end  
        
        % Choose which cells are differentiated and display image

        if gt(W(1,1),Wa)&gt(W(2,1),Wa)&gt(W(3,1),Wa)&gt(W(4,1),Wa)&gt(W(5,1),Wa)
            I = imread('Model3Diagram5.png');
        elseif gt(W(1,1),Wa)&gt(W(2,1),Wa)&gt(W(3,1),Wa)&gt(W(4,1),Wa)&le(W(5,1),Wa)
            I = imread('Model3Diagram4.png');
        elseif gt(W(1,1),Wa)&gt(W(2,1),Wa)&gt(W(3,1),Wa)&le(W(4,1),Wa)&le(W(5,1),Wa)
            I = imread('Model3Diagram3.png');
        elseif gt(W(1,1),Wa)&gt(W(2,1),Wa)&le(W(3,1),Wa)&le(W(4,1),Wa)&le(W(5,1),Wa)
            I = imread('Model3Diagram2.png');
        elseif gt(W(1,1),Wa)&le(W(2,1),Wa)&le(W(3,1),Wa)&le(W(4,1),Wa)&le(W(5,1),Wa)
            I = imread('Model3Diagram1.png');
        elseif le(W(1,1),Wa)&le(W(2,1),Wa)&le(W(3,1),Wa)&le(W(4,1),Wa)&le(W(5,1),Wa)
            I = imread('Model3Diagram1.png');
        else
            disp('Something really weird happened. The WOX5 gradient is irregular, and there are CCs between QC cells and CSCs.  Tell Sarah.')
        end


        ImgSize = size(I);
        Axes3 = axes('Units', 'pixels',...
                     'parent', h.results,...
                     'position', [50 100 320 500]);
        axis(Axes3, 'off')


        image(I, 'Parent', Axes3);
    else
        
        W=X(:,1:m);
        C=X(:,m+1:2*m);
        
        % plot WOX5, CLE40, X values in each cell against time in graphs of GUI
        axes1 = axes('Units', 'pixels',...
                     'parent', h.results,...
                     'position', [75 560 200 100]);
        axes2 = axes('Units', 'pixels',...
                     'parent', h.results,...
                     'position', [150 420 200 100]);
        axes3 = axes('Units', 'pixels',...
                     'parent', h.results,...
                     'position', [75 290 200 100]);
        axes4 = axes('Units', 'pixels',...
                     'parent', h.results,...
                     'position', [150 160 200 100]);
        axes5 = axes('Units', 'pixels',...
                     'parent', h.results,...
                     'position', [75 30 200 100]);
        
        
        
        plot(axes1,t,W(:,1),'r',t,C(:,1),'c')
        legend(axes1,'WOX5 concentration','CLE40 concentration')
        xlabel(axes1,'time')

        plot(axes2,t,W(:,2),'r',t,C(:,2),'c')
        
        plot(axes3,t,W(:,3),'r',t,C(:,3),'c')
        
        plot(axes4,t,W(:,4),'r',t,C(:,4),'c')
        
        plot(axes5,t,W(:,5),'r',t,C(:,5),'c')
    end
    
    guidata(fig,h);

end

function solvebutton4(hObject,eventdata,fig)% last function called.  No need to save variables in struct
    % C/W multi-cell ALTERNATE model (CLE40 regulates WOX5 mobility)
    h = guidata(fig);

    %Get parameter handles, solve, display results

    % Delete Irrelevant Display Axes
    if isfield(h,'results')==1
        rmfield(h,'results');
    end

    h.results = uipanel('Title','Results','FontSize',12,...
                 'Position',[.57 0 .43 1]);

    % Create Display Axes, get initial values and diffusion constants
    
    m = 5;
    
    h.graphs=cell(m);
     W0=zeros(m,1);%To make initial values in cells i=1...5 different,
                   %replace "zeros(m,1)" with "[5 4 3 2 1]'" or some
                   % other sequence of 5 numbers. They should be
                   % decreasing.
     C0=zeros(m,1);
    D=zeros(m-1,1);
    
    % get diffusion(mobility) constants

    for count=1:2*m-2            
            D(count)=str2double(get(h.DIFFCONST{count,1},'String'));
    end
    
    Dw = D(1:m-1);
    Dc = D(m:2*m-2);
    
    % Take in parameters (from edit boxes) which are independent of cell number

    bw = str2double(get(h.bw,'String'));
    bc = str2double(get(h.bc,'String'));
    kcw = str2double(get(h.kcw,'String'));
    Wa = str2double(get(h.Wa,'String'));
    aw = str2double(get(h.aw,'String'));
    ac = str2double(get(h.ac,'String'));
    n = 2;
    
    CLE40p=get(h.CLE40p,'Value');% 1 if CLE40p box not checked, 0 otherwise; C concentration held at level entered into max C production rate
    wox5mis=get(h.wox5mis,'Value');% same deal with box checking; WOX5 produced at max rate in every cell
    
    
    
    
    % Warnings for dumb parameter values

    if ge(aw,bw) & bw > 0
        disp('WARNING: Bw should be greater than Aw, so that WOX5 can be produced faster than it is degraded')
    end
    if ge(ac,bc) & bc > 0
        disp('WARNING: Bc should be greater than Ac, so that CLE40 can be produced faster than it is degraded')
    end    

    
    if CLE40p==1
        C0(:,1)=bc;
    end
    
    % solve differential equation given initial values
    [t,X] = ode45(@model3f,[0 100],[W0;C0]);
                   % edit here ^ to adjust time when simulation stops
        function [dydt] = model3f(t,y)
            % y is a 2m x 1 matrix with WOX5 concentrations in rows 1 to m (one
            % concentration per cell) and CLE40 concentrations in rows m+1
            % to 2m (one concentration per cell)
            
            %dydt is the derivative vector, which depends on y (and t).
            
            dydt=zeros(2*m,1);
            
            % function handles for cell 1
            dydt(1,1) = bw+Dw(1)*(y(2,1)-y(1,1))*kcw/(y(m+1,1)+kcw)-aw*y(1,1);
            
            if CLE40p==0
                dydt(m+1,1) = Dc(1)*(y(m+2,1)-y(m+1,1))-ac*y(m+1,1);
            else
                dydt(m+1,1) = 0;% if CLE40p is added, C is held constant
            end
            
            if wox5mis==0
            
                % function handles for cells 2...m-1
                for sa=2:m-1

                    dydt(sa,1) = Dw(sa)*(y(sa+1,1)-y(sa,1))*kcw/(y(m+sa,1)+kcw)+Dw(sa-1)*(y(sa-1,1)-y(sa,1))*kcw/(y(m+sa-1,1)+kcw)-aw*y(sa,1);

                    dydt(m+sa,1) = bc*Wa^n/((y(sa,1))^n+Wa^n)+Dc(sa)*(y(m+sa+1,1)-y(m+sa,1))+Dc(sa-1)*(y(m+sa-1,1)-y(m+sa,1))-ac*y(m+sa,1);

                end

                % function handles for cell m
                dydt(m,1) = Dw(m-1)*(y(m-1,1)-y(m,1))*kcw/(y(2*m-1,1)+kcw)-aw*y(m,1);

                dydt(2*m,1) = bc*Wa^n/((y(m,1))^n+Wa^n)+Dc(m-1)*(y(2*m-1,1)-y(2*m,1))-ac*y(2*m,1);

            elseif wox5mis==1
                
                
                % function handles for cells 2...m-1
                for sa=2:m-1

                    dydt(sa,1) = bw + Dw(sa)*(y(sa+1,1)-y(sa,1))*kcw/(y(m+sa,1)+kcw)+Dw(sa-1)*(y(sa-1,1)-y(sa,1))*kcw/(y(m+sa-1,1)+kcw)-aw*y(sa,1);

                    dydt(m+sa,1) = bc*Wa^n/((y(sa,1))^n+Wa^n)+Dc(sa)*(y(m+sa+1,1)-y(m+sa,1))+Dc(sa-1)*(y(m+sa-1,1)-y(m+sa,1))-ac*y(m+sa,1);

                end

                % function handles for cell m
                dydt(m,1) = bw + Dw(m-1)*(y(m-1,1)-y(m,1))*kcw/(y(2*m-1,1)+kcw)-aw*y(m,1);

                dydt(2*m,1) = bc*Wa^n/((y(m,1))^n+Wa^n)+Dc(m-1)*(y(2*m-1,1)-y(2*m,1))-ac*y(2*m,1);
            end
        end
        % Y is a matrix with Columns 1 to m with W values (cells 1 to m) and columns m+1
        % to 2m with C values (cells 1 to m). Rows indicate time index when
        % the W and C concentrations are reached (actual time is accessible from vector t)
    
    grph=get(h.grph,'Value');
    
    if grph == 0

        W=zeros(m,1);
        
        Xdiff=zeros(2*m,1);

        for dummy=1:2*m

            W(dummy,1)=X(length(X(:,1)),dummy);% W = values of X at last time point
            Xdiff(dummy,1)=X(length(X(:,1)),dummy)-X(length(X(:,1))-1,dummy);
                % difference between X at last two values of t (to check for
                % equilibrium)
        end

        
        if any(gt(abs(Xdiff),1e-3))
            disp('WARNING: Equilibrium not reached. Increase simulation end time. See instructions at start of program.')
        end  

        % Choose which cells are differentiated and display image

        if gt(W(1,1),Wa)&gt(W(2,1),Wa)&gt(W(3,1),Wa)&gt(W(4,1),Wa)&gt(W(5,1),Wa)
            I = imread('Model3Diagram5.png');
        elseif gt(W(1,1),Wa)&gt(W(2,1),Wa)&gt(W(3,1),Wa)&gt(W(4,1),Wa)&le(W(5,1),Wa)
            I = imread('Model3Diagram4.png');
        elseif gt(W(1,1),Wa)&gt(W(2,1),Wa)&gt(W(3,1),Wa)&le(W(4,1),Wa)&le(W(5,1),Wa)
            I = imread('Model3Diagram3.png');
        elseif gt(W(1,1),Wa)&gt(W(2,1),Wa)&le(W(3,1),Wa)&le(W(4,1),Wa)&le(W(5,1),Wa)
            I = imread('Model3Diagram2.png');
        elseif gt(W(1,1),Wa)&le(W(2,1),Wa)&le(W(3,1),Wa)&le(W(4,1),Wa)&le(W(5,1),Wa)
            I = imread('Model3Diagram1.png');
        elseif le(W(1,1),Wa)&le(W(2,1),Wa)&le(W(3,1),Wa)&le(W(4,1),Wa)&le(W(5,1),Wa)
            I = imread('Model3Diagram1.png');
        else
            disp('Something really weird happened. The WOX5 gradient is irregular, and there are CCs between QC cells and CSCs.  Tell Sarah.')
        end


        ImgSize = size(I);
        Axes4 = axes('Units', 'pixels',...
                     'parent', h.results,...
                     'position', [50 100 320 500]);
        axis(Axes4, 'off')


        image(I, 'Parent', Axes4);
    else
        W=X(:,1:m);
        C=X(:,m+1:2*m);
        
        % plot WOX5, CLE40, X values in each cell against time in graphs of GUI
        axes1 = axes('Units', 'pixels',...
                     'parent', h.results,...
                     'position', [75 560 200 100]);
        axes2 = axes('Units', 'pixels',...
                     'parent', h.results,...
                     'position', [150 420 200 100]);
        axes3 = axes('Units', 'pixels',...
                     'parent', h.results,...
                     'position', [75 290 200 100]);
        axes4 = axes('Units', 'pixels',...
                     'parent', h.results,...
                     'position', [150 160 200 100]);
        axes5 = axes('Units', 'pixels',...
                     'parent', h.results,...
                     'position', [75 30 200 100]);
        
        
        
        plot(axes1,t,W(:,1),'r',t,C(:,1),'c')
        legend(axes1,'WOX5 concentration','CLE40 concentration')
        xlabel(axes1,'time')

        plot(axes2,t,W(:,2),'r',t,C(:,2),'c')
        
        plot(axes3,t,W(:,3),'r',t,C(:,3),'c')
        
        plot(axes4,t,W(:,4),'r',t,C(:,4),'c')
        
        plot(axes5,t,W(:,5),'r',t,C(:,5),'c')
    end
    
    guidata(fig,h);

end


function solvebutton6(hObject,eventdata,fig)% last function called.  No need to save variables in struct
    % C/W/X multi-cell model
    
    h = guidata(fig);

    %Get parameter handles, solve, display results

    % Delete Irrelevant Display Axes
    if isfield(h,'results')==1
        rmfield(h,'results');
    end

    h.results = uipanel('Title','Results','FontSize',12,...
                 'Position',[.57 0 .43 1]);

    % Create Display Axes, get initial values and diffusion constants
    
    m = 5;
    
    h.graphs=cell(m);
    W0=str2num(get(h.W0,'String'));
    C0=str2num(get(h.C0,'String'));
    X0=str2num(get(h.X0,'String'));
    
    % get diffusion(mobility) constants
    Dw=str2double(get(h.Dw,'String'))*ones(m-1,1);%%%%%%%%%%%%%%%%%%%%   Here, can give different diffusion constants between different cells, not possible in GUI
    Dc=str2double(get(h.Dc,'String'))*ones(m-1,1);
    Dx=str2double(get(h.Dx,'String'))*ones(m-1,1);
    
    
    % Take in parameters (from GUI edit boxes) which are independent of cell number

    bw = str2double(get(h.bw,'String'));
    bc = str2double(get(h.bc,'String'));
    bx = str2double(get(h.bx,'String'));
    kcw = str2double(get(h.kcw,'String'));
    kcx = str2double(get(h.kcx,'String'));
    Wa = str2double(get(h.Wa,'String'));
    aw = str2double(get(h.aw,'String'));
    ac = str2double(get(h.ac,'String'));
    ax = str2double(get(h.ax,'String'));
    n = 2;
    
    CLE40p=get(h.CLE40p,'Value');% 1 if CLE40p box not checked, 0 otherwise; C concentration held at level entered into max C production rate
    wox5mis=get(h.wox5mis,'Value');% same deal with box checking; WOX5 produced at max rate in every cell
    Xmis = get(h.Xmis,'Value');% same deal; X produced at max rate in every cell
    
    % Warnings for dumb parameter values

    if ge(aw,bw) & bw > 0
        disp('WARNING: Bw should be greater than Aw, so that WOX5 can be produced faster than it is degraded')
    end
    if ge(ac,bc) & bc > 0
        disp('WARNING: Bc should be greater than Ac, so that CLE40 can be produced faster than it is degraded')
    end    
    if ge(ax,bx) & bx > 0
        disp('WARNING: Bx should be greater than Ax, so that X can be produced faster than it is degraded')
    end  

    
    if CLE40p~=0
        C0(:,1)=bc;%if user chooses to add CLE40p, make initial value of C = C production rate in all cells
    end
    
    % solve differential equation given initial values
    [t,Y] = ode45(@model3f,[0 100],[W0;C0;X0]);
                   % edit here ^ to adjust time when simulation stops    
        % make a nested function model3f here so that parameter values
        % (such as m) can determine what function model3f is.
        function [dydt] = model3f(t,y)
            % y is a 3m x 1 matrix with WOX5 concentrations in rows 1 to m (one
            % concentration per cell),CLE40 concentrations in rows m+1
            % to 2m (one concentration per cell) and X concentrations in rows 2m+1 to 3m.
            
            %dydt is the derivative vector, which depends on y (and t).
            
            dydt=zeros(3*m,1);
            
            % function handles for cell 1
            dydt(1,1) = bw*kcw/(y(m+1,1)+kcw)+Dw(1)*(y(2,1)-y(1,1))-aw*y(1,1);
            
            if CLE40p==0
                dydt(m+1,1) = Dc(1)*(y(m+2,1)-y(m+1,1))-ac*y(m+1,1);
            else
                dydt(m+1,1) = 0;% if CLE40p is added, C is held constant
            end

            dydt(2*m+1) = bx*kcx/(y(m+1,1)+kcx)+Dx(1)*(y(2*m+2,1)-y(2*m+1,1))-ax*y(2*m+1,1);
            
            if wox5mis==0&Xmis==0
            
                % function handles for cells 2...m-1
                for sa=2:m-1

                    dydt(sa,1) = Dw(sa)*(y(sa+1,1)-y(sa,1))+Dw(sa-1)*(y(sa-1,1)-y(sa,1))-aw*y(sa,1);

                    dydt(m+sa,1) = bc*Wa^n/((y(sa,1))^n+Wa^n)+Dc(sa)*(y(m+sa+1,1)-y(m+sa,1))+Dc(sa-1)*(y(m+sa-1,1)-y(m+sa,1))-ac*y(m+sa,1);

                    dydt(2*m+sa,1) = Dx(sa)*(y(2*m+sa+1,1)-y(2*m+sa,1))+Dx(sa-1)*(y(2*m+sa-1,1)-y(2*m+sa,1))-ax*y(2*m+sa,1);

                end

                % function handles for cell m
                dydt(m,1) = Dw(m-1)*(y(m-1,1)-y(m,1))-aw*y(m,1);

                dydt(2*m,1) = bc*Wa^n/((y(m,1))^n+Wa^n)+Dc(m-1)*(y(2*m-1,1)-y(2*m,1))-ac*y(2*m,1);

                dydt(3*m,1) = Dx(m-1)*(y(3*m-1,1)-y(3*m,1))-ax*y(3*m,1);
                
            elseif wox5mis==1&Xmis==0
                
                % function handles for cells 2...m-1
                for sa=2:m-1

                    dydt(sa,1) = bw + Dw(sa)*(y(sa+1,1)-y(sa,1))+Dw(sa-1)*(y(sa-1,1)-y(sa,1))-aw*y(sa,1);

                    dydt(m+sa,1) = bc*Wa^n/((y(sa,1))^n+Wa^n)+Dc(sa)*(y(m+sa+1,1)-y(m+sa,1))+Dc(sa-1)*(y(m+sa-1,1)-y(m+sa,1))-ac*y(m+sa,1);

                    dydt(2*m+sa,1) = Dx(sa)*(y(2*m+sa+1,1)-y(2*m+sa,1))+Dx(sa-1)*(y(2*m+sa-1,1)-y(2*m+sa,1))-ax*y(2*m+sa,1);

                end

                % function handles for cell m
                dydt(m,1) = bw + Dw(m-1)*(y(m-1,1)-y(m,1))-aw*y(m,1);

                dydt(2*m,1) = bc*Wa^n/((y(m,1))^n+Wa^n)+Dc(m-1)*(y(2*m-1,1)-y(2*m,1))-ac*y(2*m,1);

                dydt(3*m,1) = Dx(m-1)*(y(3*m-1,1)-y(3*m,1))-ax*y(3*m,1);
            
            elseif Xmis==1&wox5mis==0 % X is expressed everywhere, WOX5 not
                
                % function handles for cells 2...m-1
                for sa=2:m-1

                    dydt(sa,1) = Dw(sa)*(y(sa+1,1)-y(sa,1))+Dw(sa-1)*(y(sa-1,1)-y(sa,1))-aw*y(sa,1);

                    dydt(m+sa,1) = bc*Wa^n/((y(sa,1))^n+Wa^n)+Dc(sa)*(y(m+sa+1,1)-y(m+sa,1))+Dc(sa-1)*(y(m+sa-1,1)-y(m+sa,1))-ac*y(m+sa,1);

                    dydt(2*m+sa,1) = bx + Dx(sa)*(y(2*m+sa+1,1)-y(2*m+sa,1))+Dx(sa-1)*(y(2*m+sa-1,1)-y(2*m+sa,1))-ax*y(2*m+sa,1);

                end

                % function handles for cell m
                dydt(m,1) = Dw(m-1)*(y(m-1,1)-y(m,1))-aw*y(m,1);

                dydt(2*m,1) = bc*Wa^n/((y(m,1))^n+Wa^n)+Dc(m-1)*(y(2*m-1,1)-y(2*m,1))-ac*y(2*m,1);

                dydt(3*m,1) = bx + Dx(m-1)*(y(3*m-1,1)-y(3*m,1))-ax*y(3*m,1);
            
            else % Both X and WOX5 are exprssed everywhere
                    
                % function handles for cells 2...m-1
                for sa=2:m-1

                    dydt(sa,1) = bw + Dw(sa)*(y(sa+1,1)-y(sa,1))+Dw(sa-1)*(y(sa-1,1)-y(sa,1))-aw*y(sa,1);

                    dydt(m+sa,1) = bc*Wa^n/((y(sa,1))^n+Wa^n)+Dc(sa)*(y(m+sa+1,1)-y(m+sa,1))+Dc(sa-1)*(y(m+sa-1,1)-y(m+sa,1))-ac*y(m+sa,1);

                    dydt(2*m+sa,1) = bx + Dx(sa)*(y(2*m+sa+1,1)-y(2*m+sa,1))+Dx(sa-1)*(y(2*m+sa-1,1)-y(2*m+sa,1))-ax*y(2*m+sa,1);

                end

                % function handles for cell m
                dydt(m,1) = bw + Dw(m-1)*(y(m-1,1)-y(m,1))-aw*y(m,1);

                dydt(2*m,1) = bc*Wa^n/((y(m,1))^n+Wa^n)+Dc(m-1)*(y(2*m-1,1)-y(2*m,1))-ac*y(2*m,1);

                dydt(3*m,1) = bx + Dx(m-1)*(y(3*m-1,1)-y(3*m,1))-ax*y(3*m,1);
            end
        end
        % Y is a matrix with Columns 1 to m with WOX5 values (cells 1 to m), columns m+1
        % to 2m with CLE40 values (cells 1 to m), and columns 2*m+1
        % to 3m with X values (cells 1 to m).  Rows indicate time index when the WOX5,
        % CLE40 and X concentrations are reached (actual time is accessible from vector t)
    
        
        
    grph=get(h.grph,'Value');
    
    if grph == 0
        
        Ydiff=zeros(3*m,1);

        for dummy=1:3*m
            Ydiff(dummy,1)=Y(length(Y(:,1)),dummy)-Y(length(Y(:,1))-1,dummy);
                % difference between X at last two values of t (to check for
                % equilibrium)
        end
        
        if any(gt(abs(Ydiff),1e-3))
            disp('WARNING: Equilibrium not reached. Increase simulation end time. See instructions at start of program.')
        end  

         W = Y(length(Y(:,1)),1:m)';
         X = Y(length(Y(:,1)),2*m+1:3*m)';
         
         S = W+X; % S1

        % Choose which cells are differentiated and display image
        if gt(S(1,1),Wa)&&gt(S(2,1),Wa)&&gt(S(3,1),Wa)&&gt(S(4,1),Wa)&&gt(S(5,1),Wa)
            I = imread('Model3Diagram5.png');
        elseif gt(S(1,1),Wa)&&gt(S(2,1),Wa)&&gt(S(3,1),Wa)&&gt(S(4,1),Wa)&&le(S(5,1),Wa)
            I = imread('Model3Diagram4.png');
        elseif gt(S(1,1),Wa)&&gt(S(2,1),Wa)&&gt(S(3,1),Wa)&&le(S(4,1),Wa)&&le(S(5,1),Wa)
            I = imread('Model3Diagram3.png');
        elseif gt(S(1,1),Wa)&&gt(S(2,1),Wa)&&le(S(3,1),Wa)&&le(S(4,1),Wa)&&le(S(5,1),Wa)
            I = imread('Model3Diagram2.png');
        elseif gt(S(1,1),Wa)&&le(S(2,1),Wa)&&le(S(3,1),Wa)&&le(S(4,1),Wa)&&le(S(5,1),Wa)
            I = imread('Model3Diagram1.png');
        elseif le(S(1,1),Wa)&&le(S(2,1),Wa)&&le(S(3,1),Wa)&&le(S(4,1),Wa)&&le(S(5,1),Wa)
            I = imread('Model3Diagram1.png');
        else
            disp('Something weird happened. The WOX5/X gradient is irregular, and there are CCs between QC cells and CSCs.  Tell Sarah.')
        end


        ImgSize = size(I);
        Axes5 = axes('Units', 'pixels',...
                     'parent', h.results,...
                     'position', [50 100 320 500]);
        axis(Axes5, 'off')


        image(I, 'Parent', Axes5);

        
    else
        
        W=Y(:,1:m);
        C=Y(:,m+1:2*m);
        X=Y(:,2*m+1:3*m);
        
        % plot WOX5, CLE40, X values in each cell against time in graphs of GUI
        axes1 = axes('Units', 'pixels',...
                     'parent', h.results,...
                     'position', [75 560 200 100]);
        axes2 = axes('Units', 'pixels',...
                     'parent', h.results,...
                     'position', [150 420 200 100]);
        axes3 = axes('Units', 'pixels',...
                     'parent', h.results,...
                     'position', [75 290 200 100]);
        axes4 = axes('Units', 'pixels',...
                     'parent', h.results,...
                     'position', [150 160 200 100]);
        axes5 = axes('Units', 'pixels',...
                     'parent', h.results,...
                     'position', [75 30 200 100]);
        
        
        
        plot(axes1,t,Y(:,1),'r',t,Y(:,6),'c',t,Y(:,11),'g')
        legend(axes1,'WOX5 concentration','CLE40 concentration','X concentration')
        xlabel(axes1,'time')

        plot(axes2,t,Y(:,2),'r',t,Y(:,7),'c',t,Y(:,12),'g')
        
        plot(axes3,t,Y(:,3),'r',t,Y(:,8),'c',t,Y(:,13),'g')
        
        plot(axes4,t,Y(:,4),'r',t,Y(:,9),'c',t,Y(:,14),'g')
        
        plot(axes5,t,Y(:,5),'r',t,Y(:,10),'c',t,Y(:,15),'g')
        
        
        
    end
    
    guidata(fig,h);

end
